# Supplementary material for: Styletubation in Bariatric Surgery: A Case Report
Source: Healthcare (Basel). 2023 Aug 10;11(16):2256. doi: 10.3390/healthcare11162256 (PMC10454672; doi:10.3390/healthcare11162256)
Supplement: Supplementary file 1 [file healthcare-11-02256-s001.zip]

Archive with 1 entries (1 files):
- healthcare-2486050-supplementary.avi
